# Supplementary material for: Role of Extracellular Vesicles in Chronic Post-Embolic Pulmonary Hypertension: Data from an Experimental Animal Model and Patients
Source: Biomedicines. 2025 Jun 18;13(6):1499. doi: 10.3390/biomedicines13061499 (PMC12191311; doi:10.3390/biomedicines13061499)
Supplement: Supplementary file 1 [file biomedicines-13-01499-s001.zip]

Archive with 1 entries (1 files):
- biomedicines-3668014-supplementary.pdf
